# Supplementary material for: Management of Postoperative Pain Following Primary Total Knee Arthroplasty: A Level I Evidence-Based Bayesian Network Meta-Analysis
Source: Pharmaceuticals (Basel). 2025 Apr 9;18(4):556. doi: 10.3390/ph18040556 (PMC12030410; doi:10.3390/ph18040556)
Supplement: Supplementary file 1 [file pharmaceuticals-18-00556-s001.zip]

Archive with 1 entries (1 files):
- pharmaceuticals-3513756-supplementary.pdf
